# Supplementary material for: Data for characterization of SALK_084889, a T-DNA insertion line of Arabidopsis thaliana
Source: Data Brief. 2017 May 31;13:253–8. doi: 10.1016/j.dib.2017.05.047 (PMC5470433; doi:10.1016/j.dib.2017.05.047)
Supplement: Supplementary file 2 — Supplementary material [file mmc2.zip]

Archive with 5 entries (4 files):
- Suppl Material/SEQ files of sanger sequencing/
- Suppl Material/SEQ files of sanger sequencing/DREB2A-LBb.seq
- Suppl Material/SEQ files of sanger sequencing/LOX1-LBb.seq
- Suppl Material/Suppl table 1.xls
- Suppl Material/Suppl table 2.xlsx
