# Supplementary material for: Data for characterization of SALK_084889, a T-DNA insertion line of Arabidopsis thaliana
Source: Data Brief. 2017 May 31;13:253–8. doi: 10.1016/j.dib.2017.05.047 (PMC5470433; doi:10.1016/j.dib.2017.05.047)
Supplement: Supplementary file 2 — Supplementary material [file mmc2.zip › Suppl Material/Suppl table 1.xls]

## Sheet: Sheet2
Replicate	Ct	Ct Mean	SE of Ct	dCt	SE of dCT	ddCt	SE of ddCT	2^-ddCT	SE of 2^-ddCT
R-Col-mock-UBQ	20.6794	20.6964	0.0185448	N/A
R-Col-mock-UBQ	20.7335
R-Col-mock-UBQ	20.6764
SH-Col-mock-UBQ	19.5325	19.3484	0.0939479
SH-Col-mock-UBQ	19.2239
SH-Col-mock-UBQ	19.2887
R-Col-drought-UBQ	20.8363	20.7069	0.066317
R-Col-drought-UBQ	20.6675
R-Col-drought-UBQ	20.6169
SH-Col-drought-UBQ	18.1787	18.2605	0.0408851
SH-Col-drought-UBQ	18.3004
SH-Col-drought-UBQ	18.3023
R-salk-mock-UBQ	20.3354	20.3493	0.0716128
R-salk-mock-UBQ	20.4797
R-salk-mock-UBQ	20.2328
SH-salk-mock-UBQ	18.1549	18.1353	0.0522458
SH-salk-mock-UBQ	18.2144
SH-salk-mock-UBQ	18.0367
R-salk-drought-UBQ	20.6156	20.675	0.0561584
R-salk-drought-UBQ	20.7872
R-salk-drought-UBQ	20.6221
SH-salk-drought-UBQ	18.0208	17.953	0.0456046
SH-salk-drought-UBQ	17.8663
SH-salk-drought-UBQ	17.9718
R-Col-mock-LOX1	23.4411	23.1324	0.251091	2.436	0.251774	0	0.251774	1	0.160137
R-Col-mock-LOX1	22.635
R-Col-mock-LOX1	23.3212
SH-Col-mock-LOX1	26.708	26.6462	0.126894	7.29787	0.157887	0	0.157887	1	0.103663
SH-Col-mock-LOX1	26.4022
SH-Col-mock-LOX1	26.8286
R-salk-mock-LOX1	25.1317	25.4672	0.237954	5.11788	0.248496	2.68188	0.248496	0.155838	0.0246577
R-salk-mock-LOX1	25.9272
R-salk-mock-LOX1	25.3425
SH-salk-mock-LOX1	26.8338	26.8659	0.389531	8.7306	0.393019	1.43274	0.393019	0.370427	0.0883342
SH-salk-mock-LOX1	26.2079
SH-salk-mock-LOX1	27.5561
R-Col-mock-DREB2A	25.3951	25.9587	0.331294	5.26227	0.331813	0	0.331813	1	0.205462
R-Col-mock-DREB2A	25.9388
R-Col-mock-DREB2A	26.5422
SH-Col-mock-DREB2A	26.2255	26.1749	0.321081	6.8265	0.334544	0	0.334544	1	0.206965
SH-Col-mock-DREB2A	25.5952
SH-Col-mock-DREB2A	26.7039
R-Col-drought-DREB2A	24.0843	23.7475	0.181315	3.04059	0.193063	-2.22168	0.193063	4.66437	0.584227
R-Col-drought-DREB2A	23.6956
R-Col-drought-DREB2A	23.4626
SH-Col-drought-DREB2A	23.4298	23.4549	0.258504	5.19444	0.261718	-1.63206	0.261718	3.09956	0.514235
SH-Col-drought-DREB2A	23.9147
SH-Col-drought-DREB2A	23.0203
R-salk-mock-DREB2A	25.8643	25.1804	0.387387	4.83108	0.393951	-0.431193	0.393951	1.34835	0.322198
R-salk-mock-DREB2A	24.5231
R-salk-mock-DREB2A	25.1537
SH-salk-mock-DREB2A	24.596	25.1389	0.315574	7.00356	0.319869	0.177063	0.319869	0.884502	0.17589
SH-salk-mock-DREB2A	25.6891
SH-salk-mock-DREB2A	25.1317
R-salk-drought-DREB2A	25.4157	24.8262	0.348196	4.15129	0.352696	-1.11098	0.352696	2.15993	0.468447
R-salk-drought-DREB2A	24.8527
R-salk-drought-DREB2A	24.2104
SH-salk-drought-DREB2A	23.8497	23.5617	0.147737	5.60877	0.154615	-1.21773	0.154615	2.32581	0.236367
SH-salk-drought-DREB2A	23.4751
SH-salk-drought-DREB2A	23.3604
Col
SALK_084889
Mock
Drought
Student's t-test was performed using QuickCalcs: http://www.graphpad.com/quickcalcs/ttest1.cfm
Sample	2^-ddCT	SE	p value
Root-Col-mock-DREB2A	1	0.205462	0.4136
Root-Salk-mock-DREB2A	1.34835	0.322198
Root-Col-drought-DREB2A	4.66437	0.584227	0.0287
Root-Salk-drought-DREB2A	2.15993	0.468447
Shoot-Col-mock-DREB2A	1	0.206965	0.6925
Shoot-Salk-mock-DREB2A	0.884502	0.17589
Shoot-Col-drought-DREB2A	3.09956	0.514235	0.2434
Shoot-Salk-drought-DREB2A	2.32581	0.236367
Root-Col-mock-LOX1	1	0.160137	0.0065
Root-Salk-mock-LOX1	0.155838	0.0246577
Shoot-Col-mock-LOX1	1	0.103663	0.0099
Shoot-Salk-mock-LOX1	0.370427	0.0883342
