# Supplementary material for: Data for characterization of SALK_084889, a T-DNA insertion line of Arabidopsis thaliana
Source: Data Brief. 2017 May 31;13:253–8. doi: 10.1016/j.dib.2017.05.047 (PMC5470433; doi:10.1016/j.dib.2017.05.047)
Supplement: Supplementary file 2 — Supplementary material [file mmc2.zip › Suppl Material/Suppl table 2.xlsx]

## Sheet: Sheet1
Student's t-test was performed using QuickCalcs: http://www.graphpad.com/quickcalcs/ttest1.cfm
		Material	Col			Salk_084889			p value
		Treatment	Survived plants	Total plants	Survival rate	Survived plants	Total plants	Survival rate
		Heat test 1	100	171	58.4795	62	140	44.2857	p=0.0018
		Heat test 2	105	164	64.0244	73	157	46.4968
		Heat test 3	109	169	64.497	66	161	40.9938
		Ave			62.3337			43.9254
		SD			3.34612			2.76915
		Drought test 1	18	20	90	12	20	60	p=0.008
		Drought test 1	19	20	95	9	20	45
		Drought test 1	16	20	80	7	20	35
		Ave			88.3333			46.6667
		SD			7.63763			12.5831
